# Supplementary material for: Romantic Partners with Mismatched Relationship Satisfaction Showed Greater Interpersonal Neural Synchrony When Co-Viewing Emotive Videos: An Exploratory Pilot fNIRS Hyperscanning Study
Source: NeuroSci. 2025 Jun 12;6(2):55. doi: 10.3390/neurosci6020055 (PMC12196001; doi:10.3390/neurosci6020055)
Supplement: Supplementary file 1 [file neurosci-06-00055-s001.zip]

Archive with 1 entries (1 files):
- neurosci-3630111-supplementary.pdf
